# Supplementary material for: Maintenance of sarcomeric integrity in adult muscle cells crucially depends on Z-disc anchored titin
Source: Nat Commun. 2020 Sep 8;11:4479. doi: 10.1038/s41467-020-18131-2 (PMC7478974; doi:10.1038/s41467-020-18131-2)
Supplement: Supplementary file 4 — Source Data [file 41467_2020_18131_MOESM4_ESM.zip]

Archive with 2 entries (2 files):
- Source data Values&Stats_Swist_et_al.xlsx
- Source data Blots_Revision_Final.pdf
