# Supplementary material for: Maintenance of sarcomeric integrity in adult muscle cells crucially depends on Z-disc anchored titin
Source: Nat Commun. 2020 Sep 8;11:4479. doi: 10.1038/s41467-020-18131-2 (PMC7478974; doi:10.1038/s41467-020-18131-2)
Supplement: Supplementary file 4 — Source Data [file 41467_2020_18131_MOESM4_ESM.zip › Source data Values&Stats_Swist_et_al.xlsx]

## Sheet: Fig1e-qPCR
Ttn exon 3-4				Ttn exon 20-21				Ttn exon239_240				Ttn Cronos
WT + dox	MUT + dox			WT + dox	MUT + dox			WT + dox	MUT + dox			WT + dox	MUT + dox
1	0.013905			1	0.158527			1.63549	0.255212			1.62888	2.11587
1.02267	0.0114396			0.993994	0.166153			0.779589	0.185189			0.711953	1.97322
0.857146	0.0201291			0.850206	0.0659586			1	0.054994			1	0.513783
1	0.0026496			1	0.0580933			1	0.0675787			1	1.36835
0.47653	0.0019041			0.586748	0.0147263			0.690831	0.0381548			0.783566	0.185485
Number of values	5	5		Number of values	5	5		Number of values	5	5		Number of values	5	5
Minimum	0.4765	0.001904		Minimum	0.5867	0.01473		Minimum	0.6908	0.03815		Minimum	0.712	0.1855
25% Percentile	0.6668	0.002277		25% Percentile	0.7185	0.03641		25% Percentile	0.7352	0.04657		25% Percentile	0.7478	0.3496
Median	1	0.01144		Median	0.994	0.06596		Median	1	0.06758		Median	1	1.368
75% Percentile	1.011	0.01702		75% Percentile	1	0.1623		75% Percentile	1.318	0.2202		75% Percentile	1.314	2.045
Maximum	1.023	0.02013		Maximum	1	0.1662		Maximum	1.635	0.2552		Maximum	1.629	2.116
Mean	0.8713	0.01001		Mean	0.8862	0.09269		Mean	1.021	0.1202		Mean	1.025	1.231
Std. Deviation	0.2303	0.007738		Std. Deviation	0.1792	0.06656		Std. Deviation	0.3694	0.09514		Std. Deviation	0.3613	0.8603
Std. Error of Mean	0.103	0.00346		Std. Error of Mean	0.08015	0.02977		Std. Error of Mean	0.1652	0.04255		Std. Error of Mean	0.1616	0.3847
Lower 95% CI of mean	0.5854	0.0003978		Lower 95% CI of mean	0.6637	0.01005		Lower 95% CI of mean	0.5625	0.002098		Lower 95% CI of mean	0.5762	0.1632
Upper 95% CI of mean	1.157	0.01961		Upper 95% CI of mean	1.109	0.1753		Upper 95% CI of mean	1.48	0.2384		Upper 95% CI of mean	1.474	2.3
Sum	4.356	0.05003		Sum	4.431	0.4635		Sum	5.106	0.6011		Sum	5.124	6.157
Shapiro-Wilk normality test				Shapiro-Wilk normality test				Shapiro-Wilk normality test				Shapiro-Wilk normality test
W	0.7449	0.9183		W	0.7519	0.8801		W	0.8499	0.8526		W	0.8384	0.9033
P value	0.0267	0.5189		P value	0.031	0.3097		P value	0.1941	0.2028		P value	0.1604	0.4285
Passed normality test (alpha=0.05)?	No	Yes		Passed normality test (alpha=0.05)?	No	Yes		Passed normality test (alpha=0.05)?	Yes	Yes		Passed normality test (alpha=0.05)?	Yes	Yes
P value summary	*	ns		P value summary	*	ns		P value summary	ns	ns		P value summary	ns	ns
Table Analyzed	grouped TTN RNA expression data Ex3_4			Table Analyzed	grouped TTN RNA expression data Ex20_21			Table Analyzed	grouped TTN RNA expression data Ex239_240			Table Analyzed	grouped TTN RNA expression data Ttn Cronos
Column B	MUT + dox			Column B	MUT + dox			Column B	MUT + dox			Column B	MUT + dox
vs.	vs,			vs.	vs,			vs.	vs,			vs.	vs,
Column A	WT + dox			Column A	WT + dox			Column A	WT + dox			Column A	WT + dox
Mann Whitney test				Mann Whitney test				Mann Whitney test				Mann Whitney test
P value	0.0079			P value	0.0079			P value	0.0079			P value	0.7937
Exact or approximate P value?	Exact			Exact or approximate P value?	Exact			Exact or approximate P value?	Exact			Exact or approximate P value?	Exact
P value summary	**			P value summary	**			P value summary	**			P value summary	ns
Significantly different (P < 0.05)?	Yes			Significantly different (P < 0.05)?	Yes			Significantly different (P < 0.05)?	Yes			Significantly different (P < 0.05)?	No
One- or two-tailed P value?	Two-tailed			One- or two-tailed P value?	Two-tailed			One- or two-tailed P value?	Two-tailed			One- or two-tailed P value?	Two-tailed
Sum of ranks in column A,B	40 , 15			Sum of ranks in column A,B	40 , 15			Sum of ranks in column A,B	40 , 15			Sum of ranks in column A,B	26 , 29
Mann-Whitney U	0			Mann-Whitney U	0			Mann-Whitney U	0			Mann-Whitney U	11
Difference between medians				Difference between medians				Difference between medians				Difference between medians
Median of column A	1,000, n=5			Median of column A	0,9940, n=5			Median of column A	1,000, n=5			Median of column A	1,000, n=5
Median of column B	0,01144, n=5			Median of column B	0,06596, n=5			Median of column B	0,06758, n=5			Median of column B	1,368, n=5
Difference: Actual	-0.9886			Difference: Actual	-0.928			Difference: Actual	-0.9324			Difference: Actual	0.3683
Difference: Hodges-Lehmann	-0.9861			Difference: Hodges-Lehmann	-0.8355			Difference: Hodges-Lehmann	-0.8148			Difference: Hodges-Lehmann	0.3683

## Sheet: Fig2a-Body weights
days of treatment	WT mice											MUT mice
0	1	1	1	1	1	1	1	1	1	1		1	1	1	1	1	1	1	1	1	1	1
1	0.998552	0.983177	0.997708	0.949749	0.973366	0.999414	0.949119	0.930324	0.990734	0.996757		0.981413	0.989678	0.99885	0.941606	0.95416	0.970674	0.986412	0.963542	0.983497	0.992366	0.994502
2	0.982266	0.962833	1.00229	0.99799	0.956901	1.00147	0.976517	0.98528	0.993699	0.972973		0.976208	0.973163	0.991374	0.919708	0.909338	0.958651	0.969049	0.968276	1.00722	0.972137	0.985337
3	0.965255	0.970657	1.03897	1.0201	0.960291	0.91061	1.01712	0.98528	0.995552	0.95964		0.944238	0.957886	1.0414	0.963504	0.930391	0.959531	0.963765	0.982955	1.0165	0.961069	0.993402
4	1.00326	0.989437	1.04871	0.968342	0.973366	1.00938	1.01957	0.987733	1.02187	1.00865		0.959108	0.983898	1.06096	0.90292	0.920204	0.950733	0.951938	0.996212	1.03094	0.972901	1.0176
5	0.986971	1.0043	1.0298	0.964824	0.970944	0.934056	1.03718	1.00098	0.992587	0.991351		0.988104	0.97853	0.998275	0.910219	0.938879	0.967742	0.962506	1.00805	1.04848	0.969466	0.981305
6	0.905537	0.904147	1.08768	0.984925	0.94891	0.952814	1.00147	1.0054	1.01112	0.985225		0.984758	1.00041	0.984474	0.89781	0.903226	0.96217	0.945647	0.996686	1.01599	0.946947	0.984971
7	0.997828	0.97457	1.06017	1.01608	0.946731	0.967175	1.06116	1.03042	0.997405	0.98018		0.989963	1.01321	1.01093	0.934307	0.913413	0.953079	0.958732	1.02888	1.04435	0.955725	0.987903
8	1.0181	1.00626	1.05845	0.978895	0.961259	0.989449	1.03376	1.0314	1	0.990631		0.989963	1.00991	1.04255	0.907299	0.871307	0.96305	0.97383	1.01562	1.04435	0.958015	1.00476
9	1.03945	1.03443	1.05387	0.997487	0.961743	0.989449	1.03327	1.04171	1.01779	1.00865		0.999256	1.00785	1.05233	0.9	0.882852	0.96129	0.966281	1.00237	1.04023	0.962977	1.0055
10	1.05031	1.04108	1.10774	0.944724	0.962954	0.985639	1.03816	1.03042	1.0341	1.02198		1.0026	1.03675	1.12708	0.875182	0.908998	0.958944	0.951183	1.02746	1.04177	0.976336	1.02566
11	1.05429	1.05908	1.04527	1.02814	0.953995	0.999414	1.05284	0.976448	1.00074	0.986306		1.00706	1.04211	1.13054	0.927372	0.930051	0.981525	0.958732	1.03504	1.04693	0.964122	0.995601
12	1.02389	1.03991	1.06476	1.01106	0.96707	1.00821	1.04452	1.01129	1.02446	1.01117		0.992193	1.03179	1.05693	0.919343	0.940577	0.979472	0.961751	1.01089	1.04848	0.976336	1.01356
13	1.04814	1.05869	1.08137	0.967337	0.96368	1.02286	1.04746	1.05103	1.04151	1.00072		0.997769	1.07267	1.06728	0.886861	0.919185	0.961877	0.963765	1.00237	1.0392	0.966031	1.01503
14	1.0485	1.05399	1.09054	1.06131	0.946731	1.01436	1.05528	1.07213	1.04448	1.0018		1.00409	1.04542	1.06498	0.934307	0.903226	0.961877	0.940866	1.01089	1.04951	0.955344	1.01356
15	1.0304	1.05008	1.07106	1.04422	0.954722	1.00235	1.05235	1.08783	1.04522	1.00144		0.998885	1.03303	1.06498	0.916058	0.909338	0.960117	0.941369	1.02841	1.0294	0.968321	1.0033
16	1.04669	1.03247	1.06075	1.05126	0.958353	1.00469	1.03669	1.06722	1.04411	1.00324		1.00074	1.02271	1.0598	0.94635	0.910017	0.96217	0.939104	1.02604	1.03043	0.969466	1.0055
17	1.0742	1.04186	1.07736	1.01507	0.972639	0.990914	1.05088	1.07262	1.03039	1.0018		1.00669	1.03386	1.04543	0.923723	0.946689	0.967155	0.948415	1.02225	1.02682	0.941603	0.977639
18	1.02968	1.0223	1.07622	1.02764	0.960048	1.02491	1.05284	1.05201	1.02669	0.981982		0.969517	0.991742	1.01783	0.935766	0.930051	0.96217	0.946653	1.00663	1.01754	0.967175	0.982038
19	1.04958	1.03599	1.08653	1.05528	0.955206	0.987397	1.06996	1.09274	1.03929	1.00865		0.97026	0.996697	1.04888	0.916058	0.921222	0.958651	0.94766	1.00047	1.01547	0.94313	0.978006
20	1.04488	1.04108	1.08768	1.04724	0.955206	0.99238	1.02348	1.06232	1.0556	0.988468		0.965799	0.996697	1.06671	0.922628	0.925637	0.958064	0.932562	0.99053	0.982981	0.969466	1.0055
21	1.04162	1.03404	1.09685	1.04221	0.973124	0.987397	1.02495	1.07066	1.053	1.04072		0.952045	0.993394	1.03393	0.926642	0.927334	0.956012	0.928284	0.992898	0.988138	0.93855	0.983138
22	1.04017	1.03208	1.12951	1.03266	0.964165	1	1.04794	1.09764	1.05374	1.0418		0.939033	0.978943	1.04485	0.910949	0.926995	0.955132	0.928535	0.97964	0.986075	0.939313	0.981305
23	1.03619	1.02817	1.11404	0.998995	0.96368	1.02286	1.07632	1.07802	1.05152	1.04036		0.928996	0.952519	1.04888	0.872263	0.913413	0.956012	0.917715	0.987689	0.987107	0.939313	0.983871
24	1.04054	1.0223	1.10716	1.02965	0.970944	1.00205	1.07339	1.08587	1.05819	1.03892		0.932714	0.960363	1.0529	0.89927	0.891002	0.957771	0.902617	0.986742	0.973698	0.944275	0.986437
25	1.0181	1.01408	1.14155	1.06281	1.01186	1.06096	1.06262	1.10108	1.04262	0.997478		0.919703	0.957886	1.04945	0.916058	0.912733	1.00059	0.944137	0.99053	0.971119	0.907252	0.957478
26	1.02425	1.02817	1.14155	1.1206	0.980145	1.05862	1.03474	1.0893	1.053	1.00901		0.92342	0.923617	1.00402	0.933212	0.889643	0.982405	0.922245	0.96875	0.942754	0.908397	0.951246
27	1.02642	1.02934	1.11633	1.12714	1.00751	1.06213	1.04452	1.06575	1.04633	0.986667		0.934944	0.917424	0.985624	0.896715	0.864516	0.966862	0.924258	0.946023	0.932439	0.900763	0.950513
28	1.02027	1.03208	1.10774		1.01065	1.06184	1.0773	1.1055	1.05597	1.0155		0.908922	0.889761	0.978723		0.845501	0.952199	0.91545	0.932292	0.933987	0.898473	0.951613
29	1.02751	1.05047	1.11232		1.01985	1.06389	1.10127	1.12267	1.04855	1.01694		0.906691	0.886457	0.976998		0.843124	0.948094	0.908908	0.918087	0.918515	0.876718	0.922287
30	1.03366	1.04812	1.12779		1.03196	1.05363	1.07143	1.13199	1.04596	1.02342		0.897026	0.876135	0.962622		0.798642	0.92522	0.883493	0.906724	0.899433	0.871756	0.914956
31	1.04886	1.04617	1.14671		1.03559	1.03869	1.08464	1.13543	1.02113	0.994955		0.894795	0.870355	0.970673		0.802717	0.909091	0.860091	0.909091	0.89376	0.853817	0.903226
	Row stats:							2way Anova:
	WT mice			MUT mice				Compare each cell mean with the other cell mean in that row
	Mean	SD	N	Mean	SD	N
	0.97689	0.0252201	10	0.977882	0.018215	11		Number of families	1
	0.983221	0.0159444	10	0.966406	0.0288622	11		Number of comparisons per family	32
	0.982348	0.0374176	10	0.974059	0.0323187	11		Alpha	0.01
	1.00303	0.0242422	10	0.977037	0.0473199	11
	0.9913	0.0302998	10	0.977414	0.0359633	11		Sidak's multiple comparisons test	Mean Diff,	99,00% CI of diff,	Significant?	Summary	Adjusted P Value
	0.978722	0.0544755	10	0.965735	0.0388064	11
	1.00317	0.0386007	10	0.980954	0.0412676	11		WT mice - MUT mice
	1.00682	0.0290389	10	0.980061	0.0537016	11		0	0	-0,065 to 0,065	No	ns	>0,9999
	1.01778	0.028479	10	0.980084	0.0527457	11		1	-0.00099	-0,066 to 0,064	No	ns	>0,9999
	1.02171	0.0468732	10	0.993816	0.0698096	11		2	0.017	-0,048 to 0,082	No	ns	>0,9999
	1.01565	0.0372386	10	1.00173	0.0598152	11		3	0.0083	-0,057 to 0,073	No	ns	>0,9999
	1.02063	0.0262598	10	0.993757	0.0436091	11		4	0.026	-0,039 to 0,091	No	ns	0.9938
	1.02828	0.039263	10	0.990184	0.0581134	11		5	0.014	-0,051 to 0,079	No	ns	>0,9999
	1.03891	0.0413202	10	0.989461	0.0533471	11		6	0.013	-0,052 to 0,078	No	ns	>0,9999
	1.03397	0.0386679	10	0.986655	0.0513181	11		7	0.022	-0,043 to 0,087	No	ns	0.9996
	1.03055	0.0329947	10	0.988394	0.0461436	11		8	0.027	-0,038 to 0,092	No	ns	0.9905
	1.03277	0.0370416	10	0.985479	0.0429652	11		9	0.038	-0,027 to 0,1	No	ns	0.6869
	1.02543	0.0337215	10	0.975191	0.0309714	11		10	0.028	-0,037 to 0,093	No	ns	0.9831
	1.03806	0.0435743	10	0.97241	0.0407063	11		11	0.014	-0,051 to 0,079	No	ns	>0,9999
	1.02983	0.0400613	10	0.974233	0.0418233	11		12	0.027	-0,038 to 0,092	No	ns	0.9899
	1.03646	0.0360934	10	0.965487	0.0351904	11		13	0.038	-0,027 to 0,1	No	ns	0.6667
	1.04397	0.0458263	10	0.960979	0.0380059	11		14	0.049	-0,015 to 0,11	No	ns	0.173
	1.04102	0.0425876	10	0.953434	0.047554	11		15	0.047	-0,018 to 0,11	No	ns	0.2376
	1.0429	0.0402861	10	0.953436	0.0474315	11		16	0.042	-0,023 to 0,11	No	ns	0.4564
	1.05132	0.0447107	10	0.956994	0.0440901	11		17	0.047	-0,018 to 0,11	No	ns	0.2381
	1.05394	0.0503004	10	0.940883	0.0335985	11		18	0.05	-0,015 to 0,12	No	ns	0.153
	1.05121	0.0441884	10	0.929098	0.0340496	11		19	0.066	0,00076 to 0,13	Yes	**	0.0085
	1.05409	0.0372948	9	0.920692	0.0378563	10		20	0.056	-0,0093 to 0,12	No	ns	0.0617
	1.06261	0.0404134	9	0.910588	0.0370763	10		21	0.071	0,0061 to 0,14	Yes	**	0.0026
	1.06311	0.040341	9	0.893601	0.0426085	10		22	0.083	0,018 to 0,15	Yes	***	0.0001
	1.06135	0.0511187	9	0.886761	0.0441617	10		23	0.088	0,023 to 0,15	Yes	****	<0,0001
								24	0.089	0,025 to 0,15	Yes	****	<0,0001
								25	0.094	0,029 to 0,16	Yes	****	<0,0001
								26	0.11	0,048 to 0,18	Yes	****	<0,0001
								27	0.12	0,057 to 0,19	Yes	****	<0,0001
								28	0.13	0,065 to 0,2	Yes	****	<0,0001
								29	0.15	0,084 to 0,22	Yes	****	<0,0001
								30	0.17	0,1 to 0,24	Yes	****	<0,0001
								31	0.17	0,11 to 0,24	Yes	****	<0,0001
								Test details	Mean 1	Mean 2	Mean Diff,	SE of diff,	N1	N2	t	DF
								WT mice - MUT mice
								0	1	1	0	0.018	10	11	0	600
								1	0.98	0.98	-0.00099	0.018	10	11	0.055	600
								2	0.98	0.97	0.017	0.018	10	11	0.94	600
								3	0.98	0.97	0.0083	0.018	10	11	0.46	600
								4	1	0.98	0.026	0.018	10	11	1.5	600
								5	0.99	0.98	0.014	0.018	10	11	0.78	600
								6	0.98	0.97	0.013	0.018	10	11	0.73	600
								7	1	0.98	0.022	0.018	10	11	1.2	600
								8	1	0.98	0.027	0.018	10	11	1.5	600
								9	1	0.98	0.038	0.018	10	11	2.1	600
								10	1	0.99	0.028	0.018	10	11	1.6	600
								11	1	1	0.014	0.018	10	11	0.78	600
								12	1	0.99	0.027	0.018	10	11	1.5	600
								13	1	0.99	0.038	0.018	10	11	2.1	600
								14	1	0.99	0.049	0.018	10	11	2.8	600
								15	1	0.99	0.047	0.018	10	11	2.6	600
								16	1	0.99	0.042	0.018	10	11	2.4	600
								17	1	0.99	0.047	0.018	10	11	2.6	600
								18	1	0.98	0.05	0.018	10	11	2.8	600
								19	1	0.97	0.066	0.018	10	11	3.7	600
								20	1	0.97	0.056	0.018	10	11	3.1	600
								21	1	0.97	0.071	0.018	10	11	4	600
								22	1	0.96	0.083	0.018	10	11	4.6	600
								23	1	0.95	0.088	0.018	10	11	4.9	600
								24	1	0.95	0.089	0.018	10	11	5	600
								25	1.1	0.96	0.094	0.018	10	11	5.3	600
								26	1.1	0.94	0.11	0.018	10	11	6.3	600
								27	1.1	0.93	0.12	0.018	10	11	6.8	600
								28	1.1	0.92	0.13	0.019	9	10	7.1	600
								29	1.1	0.91	0.15	0.019	9	10	8.1	600
								30	1.1	0.89	0.17	0.019	9	10	9	600
								31	1.1	0.89	0.17	0.019	9	10	9.3	600

## Sheet: Fig2b-Hang time
	WT mice							MUT mice
before Dox-treat	0.205833	0.25	0.175	0.239722	0.233333	0.142778	0.0744444	0.124167	0.124444	0.25	0.25	0.25	0.145	0.25
0	0.0530556	0.25	0.25	0.25	0.25	0.25	0.184722	0.103333	0.134167	0.25	0.25	0.25	0.25	0.25
3	0.117778	0.25	0.25	0.25	0.25	0.184444	0.25	0.25	0.25	0.25	0.21	0.25	0.25	0.25
7	0.116389	0.25	0.25	0.25	0.25	0.0755556	0.25	0.25	0.2075	0.25	0.25	0.25	0.25	0.25
10	0.131944	0.233333	0.25	0.25	0.25	0.191389	0.25	0.224722	0.25	0.25	0.25	0.25	0.209444	0.25
14	0.213611	0.25	0.25	0.25	0.25	0.195833	0.25	0.18	0.25	0.25	0.110833	0.25	0.25	0.25
17	0.25	0.25	0.25	0.25	0.25	0.126111	0.25	0.1625	0.183333	0.25	0.107222	0.25	0.2475	0.25
21	0.25	0.25	0.25	0.25	0.25	0.125278	0.25	0.139444	0.161944	0.25	0.0711111	0.246944	0.161667	0.216389
24	0.25	0.25	0.25	0.25	0.25	0.222222	0.25	0.0830556	0.0591667	0.25	0.0380556	0.153333	0.112778	0.236111
28	0.25	0.25	0.25	0.25	0.25	0.238889	0.25	0.0408333	0.0305556	0.0819444	0.0427778	0.0852778	0.0972222	0.158056
(n = 7) 31	0.25	0.25	0.25	0.25	0.25	0.25	0.25	0.0175	0.0202778	0.0652778	0.0166667	0.055	0.0388889	0.0777778
2way Anova:
Compare each cell mean with the other cell mean in that row
Number of families	1
Number of comparisons per family	11
Alpha	0.01
Sidak's multiple comparisons test	Mean Diff,	99,00% CI of diff,	Significant?	Summary	Adjusted P Value
WT mice - MUT mice
before Dox-treat	-0.01036	-0,1003 to 0,07963	No	ns	>0,9999
0	3.968e-05	-0,08995 to 0,09003	No	ns	>0,9999
3	-0.02254	-0,1125 to 0,06745	No	ns	0.9962
7	-0.03794	-0,1279 to 0,05205	No	ns	0.8432
10	-0.01821	-0,1082 to 0,07178	No	ns	0.9994
14	0.01694	-0,07305 to 0,1069	No	ns	0.9997
17	0.02508	-0,06491 to 0,1151	No	ns	0.9907
21	0.05397	-0,03602 to 0,1440	No	ns	0.3896
24	0.1128	0,02283 to 0,2028	Yes	***	0.0004
28	0.1717	0,08176 to 0,2617	Yes	****	<0,0001
(n = 7) 31	0.2084	0,1184 to 0,2984	Yes	****	<0,0001
Test details	Mean 1	Mean 2	Mean Diff,	SE of diff,	N1	N2	t	DF
WT mice - MUT mice
before Dox-treat	0.1887	0.1991	-0.01036	0.02652	7	7	0.3905	132
0	0.2125	0.2125	3.968e-05	0.02652	7	7	0.001496	132
3	0.2217	0.2443	-0.02254	0.02652	7	7	0.8498	132
7	0.206	0.2439	-0.03794	0.02652	7	7	1.43	132
10	0.2224	0.2406	-0.01821	0.02652	7	7	0.6867	132
14	0.2371	0.2201	0.01694	0.02652	7	7	0.6388	132
17	0.2323	0.2072	0.02508	0.02652	7	7	0.9456	132
21	0.2322	0.1782	0.05397	0.02652	7	7	2.035	132
24	0.246	0.1332	0.1128	0.02652	7	7	4.254	132
28	0.2484	0.07667	0.1717	0.02652	7	7	6.475	132
(n = 7) 31	0.25	0.04163	0.2084	0.02652	7	7	7.856	132

## Sheet: Fig2d-centralized nuclei
WT	MUT 0-10% BWL	MUT 10-20% BWL		Col. Stats.					Table Analyzed	centralized nuclei WT vs TtnKO %		Table Analyzed	centralized nuclei WT vs TtnKO %
0	0.50505	1.20968			WT	MUT 0-10% BWL	MUT 10-20% BWL
0	1.36986	1.4553		Number of values	4	3	3		Column B	MUT 0-10% BWL		Column C	MUT 10-20% BWL
0.35461	1.2	1.31							vs.	vs,		vs.	vs,
0.301205				Minimum	0	0.5051	1.21		Column A	WT		Column A	WT
				25% Percentile	0	0.5051	1.21
				Median	0.1506	1.2	1.31		Unpaired t test			Unpaired t test
				75% Percentile	0.3413	1.37	1.455		P value	0.0179		P value	0.0003
				Maximum	0.3546	1.37	1.455		P value summary	*		P value summary	***
									Significantly different (P < 0.05)?	Yes		Significantly different (P < 0.05)?	Yes
				Mean	0.164	1.025	1.325		One- or two-tailed P value?	Two-tailed		One- or two-tailed P value?	Two-tailed
				Std. Deviation	0.1906	0.4582	0.1235		t, df	t=3,466, df=5		t, df	t=9,103, df=5
				Std. Error of Mean	0.09528	0.2645	0.0713
									How big is the difference?			How big is the difference?
				Lower 95% CI of mean	-0.1393	-0.1133	1.018		Mean of column A	0.164		Mean of column A	0.164
				Upper 95% CI of mean	0.4672	2.163	1.632		Mean of column B	1.025		Mean of column C	1.325
									Difference between means (B - A) ± SEM	0,8610 ± 0,2484		Difference between means (C - A) ± SEM	1,161 ± 0,1276
				Sum	0.6558	3.075	3.975		95% confidence interval	0,2225 to 1,500		95% confidence interval	0,8332 to 1,489
									R squared (eta squared)	0.7062		R squared (eta squared)	0.9431
				Shapiro-Wilk normality test
				W	0.7923	0.8906	0.9889		F test to compare variances			F test to compare variances
				P value	0.0892	0.3561	0.7988		F, DFn, Dfd	5,781, 2, 3		F, DFn, Dfd	2,381, 3, 2
				Passed normality test (alpha=0.05)?	Yes	Yes	Yes		P value	0.187		P value	0.6189
				P value summary	ns	ns	ns		P value summary	ns		P value summary	ns
									Significantly different (P < 0.05)?	No		Significantly different (P < 0.05)?	No
									Data analyzed			Data analyzed
									Sample size, column A	4		Sample size, column A	4
									Sample size, column B	3		Sample size, column C	3

## Sheet: Fig2e-CSA
WT	MUT (<10% BWL)	WT	MUT (10-20% BWL)		Col. Stats.						Table Analyzed	CSA Triceps bracchii in <10% AND 10-20% BWL mice		Table Analyzed	CSA Triceps bracchii in <10% AND 10-20% BWL mice
772.647	674.125	1366.31	1004.17			WT	MUT (<10% BWL)	WT	MUT (10-20% BWL)
1000.27	608.12	1997.62	812.825		Number of values	760	634	1067	797		Column B	MUT (<10% BWL)		Column D	MUT (10-20% BWL)
428.547	354.534	1579.67	673.939								vs.	vs,		vs.	vs,
1826.54	543.328	913.971	625.897		Minimum	14.32	36.16	102.6	62.93		Column A	WT		Column C	WT
2237.13	414.958	1384.2	1024.01		25% Percentile	751	518	725.8	293.7
734.306	310.612	934.342	542.825		Median	1002	719.6	935.3	424.2		Mann Whitney test			Mann Whitney test
1768.55	240.967	1208.99	1114.85		75% Percentile	1326	931.9	1141	603.3		P value	<0,0001		P value	<0,0001
1703.27	717.076	1624.71	557.485		Maximum	3163	1683	2103	1445		Exact or approximate P value?	Approximate		Exact or approximate P value?	Approximate
1787.96	550.123	1732.92	956.479								P value summary	****		P value summary	****
689.17	506.685	1049.44	913.677		Mean	1072	735.6	954.1	462.2		Significantly different (P < 0.05)?	Yes		Significantly different (P < 0.05)?	Yes
2053.92	610.304	445.093	740.821		Std. Deviation	480	299.9	338.4	226		One- or two-tailed P value?	Two-tailed		One- or two-tailed P value?	Two-tailed
495.765	432.187	1236.84	927.983		Std. Error of Mean	17.41	11.91	10.36	8.007		Sum of ranks in column A,B	635803 , 336513		Sum of ranks in column C,D	1327609 , 410572
512.509	333.908	1059.8	700.256								Mann-Whitney U	135218		Mann-Whitney U	92569
2172.58	481.934	1418.7	790.099		Lower 95% CI of mean	1038	712.2	933.8	446.5
1637.75	552.064	1226.01	913.795		Upper 95% CI of mean	1106	759	974.4	477.9		Difference between medians			Difference between medians
813.415	371.521	886.653	796.928								Median of column A	1002, n=760		Median of column C	935,3, n=1067
1338.3	47.077	1821.7	599.404		Skewness	0.9173	0.3521	0.4295	0.8097		Median of column B	719,6, n=634		Median of column D	424,2, n=797
1236.87	583.368	656.277	815.238		Kurtosis	1.464	-0.1403	0.4254	0.59		Difference: Actual	-282.7		Difference: Actual	-511
2079.89	421.025	2032.18	609.471								Difference: Hodges-Lehmann	-296.3		Difference: Hodges-Lehmann	-489.2
1437.79	673.882	1565.18	580.505		Sum	814634	466383	1018016	368386
1805.67	631.415	1164.42	705.731
1648.91	515.664	1191.27	527.164		D'Agostino & Pearson normality test
480.72	655.925	1752.88	887.949		K2	107.1	13.09	36.59	77.06
1990.34	408.649	1985.14	451.628		P value	<0,0001	0.0014	<0,0001	<0,0001
1497.73	331.966	1043.08	544.65		Passed normality test (alpha=0.05)?	No	No	No	No
972.603	586.765	1634.78	1121.56		P value summary	****	**	****	****
2040.33	386.566	1440.37	589.984
1321.07	405.251	943.173	447.566		Shapiro-Wilk normality test
1532.92	869.713	1778.55	914.56		W	0.9568	0.99	0.9868	0.9567
2072.61	396.758	1028.31	529.519		P value	<0,0001	0.0003	<0,0001	<0,0001
759.543	432.187	1895.53	955.007		Passed normality test (alpha=0.05)?	No	No	No	No
1882.84	395.545	1368.66	516.744		P value summary	****	***	****	****
971.147	390.934	1322.5	924.039
399.427	256.012	1510.55	409.062
1871.92	488.243	866.813	698.195
1169.4	614.914	900.783	438.617
2256.55	385.838	1309.55	870.816
861.462	504.016	1734.8	674.822
855.153	477.808	1217.06	461.048
1876.77	520.76	1388.21	530.049
979.398	389.721	1553	562.136
436.555	288.287	857.51	477.121
1043.46	533.379	1290.83	718.625
511.781	420.054	448.508	780.031
1729.48	572.205	1042.14	756.01
832.585	692.324	1594.27	1157.6
534.592	518.333	1537.1	858.747
736.732	444.078	1885.05	824.72
1638.72	613.701	1785.38	690.42
1245.36	706.642	1653.44	632.02
1935.74	845.932	525.457	723.87
1702.54	666.359	1672.98	423.49
306.244	713.194	1652.91	590.1
1293.41	1057.78	1925.73	373.21
376.131	700.332	860.513	522.34
1238.08	609.576	1055.92	686.13
835.012	670.97	1311.49	663.87
2426.9	734.791	1357	554.54
2357.01	746.924	1189.03	708.32
841.564	735.276	906.023	700.2
2204.13	768.036	1109.73	432.44
1855.9	640.394	1055.04	384.57
403.795	640.151	1473.05	745
3162.9	666.845	796.222	517.04
3052.25	824.577	1896.24	460.7
817.297	555.704	1236.55	650.33
2109.49	683.831	1713.67	543.47
2522.99	445.291	1007.17	686.36
2455.77	678.493	927.925	822.95
532.408	542.6	622.01	578.86
979.64	710.524	839.14	921.27
2956.39	1416.92	1022.3	779.5
1466.67	1367.9	929.22	399.7
420.054	1264.29	561.25	1073.17
986.435	931.835	987.27	1229.83
2683.39	1299.96	961.48	746.59
1780.68	777.015	786.57	469.94
1237.11	801.039	971.2	572.03
1939.14	348.468	813.77	949.83
883.06	736.004	955.95	859.807
2370.11	841.078	897.78	733.52
887.185	1175.23	798.7	521.924
480.235	355.748	1022.48	742.057
2360.65	1179.84	543.94	832.018
1038.12	997.598	870.23	739.349
1953.94	586.28	994.92	1015.94
1654.25	248.975	722.04	626.957
561.77	1091.27	897.13	440.854
1395.81	974.544	684.95	536.408
2427.62	1329.08	956.54	1144.05
1629.01	998.083	1025.25	819.595
2898.64	863.161	427.14	1013.35
603.024	1060.69	973.79	488.778
401.126	1129.12	758.9	562.313
1708.12	600.112	759.6	639.321
1227.4	1307.24	241.09	644.443
1417.89	1136.64	881.77	464.993
2639.72	1140.53	696.84	957.951
1871.44	404.766	788.63	226.785
842.534	885.244	898.96	394.755
2391.71	776.772	948.35	626.25
753.962	558.373	1064.81	668.346
2566.67	697.42	1123.74	482.714
687.471	1139.8	893.9	690.365
1471.52	1346.31	977.38	750.3
368.609	1267.2	762.37	577.855
405.251	891.795	897.96	996.631
586.037	394.817	1125.86	870.757
1928.95	989.832	916.68	649.094
2520.08	760.028	1230.95	348.715
873.353	932.078	561.19	388.455
2628.8	1191.97	789.22	746.414
1834.31	793.273	1072.64	680.356
634.327	1065.06	719.86	805.995
701.06	678.493	1037.37	769.787
959.742	313.524	1399.69	651.802
2160.94	604.965	1306.2	471.41
615.885	931.593	378.21	521.041
2273.53	1060.69	1210.52	683.418
414.23	357.932	1084.83	686.42
688.442	1190.27	872.94	577.09
616.37	308.67	640.09	262.11
850.785	1219.88	621.42	214.775
718.532	1036.18	1140.82	728.045
1443.62	904.899	1054.39	430.257
798.612	1382.95	936.82	735.286
901.745	520.517	865.34	901.313
940.814	1083.5	1181.62	658.278
806.62	1264.53	1216	239.679
1736.27	1129.61	1558	858.747
858.065	1198.53	777.21	281.774
1257.73	1208.96	674.94	562.018
1033.51	1042.73	1145.17	653.039
908.297	941.299	1273.81	621.187
365.697	1194.16	1042.79	611.473
846.174	1159.21	1598.57	717.33
970.662	1177.17	906.38	535.054
1763.45	1205.81	981.97	879.942
1429.06	1342.42	1676.05	598.285
764.881	445.291	996.93	239.561
767.308	1148.78	1527.09	604.408
716.348	1144.9	1336.69	321.692
1650.12	806.135	1252.15	795.398
1553.06	842.534	1141.29	686.774
784.052	791.332	1001.99	731.401
692.81	643.791	1200.93	586.863
1661.05	873.11	642.088	470.174
825.305	760.271	1473.05	663.4
1101.46	1145.14	937.874	580.976
637.725	974.787	1415.17	724.454
792.788	955.859	905.258	567.611
896.406	1494.33	1424.06	693.309
1686.04	1186.63	1259.1	592.751
1236.14	1123.54	1697.83	819.242
861.462	1061.18	1608.75	575.029
1095.15	330.753	824.482	709.44
1110.68	1313.06	1085.3	576.384
648.645	372.734	1481.46	642.677
1045.64	1396.78	1420.88	337.117
647.674	359.873	1127.51	531.227
784.537	475.867	675.411	759.307
685.53	142.202	1632.36	1011.12
1049.29	789	1253.03	719.979
1241.48	593.5	928.867	584.037
678.978	786.75	986.917	1058.1
726.055	690.75	1181.32	451.687
758.087	400.75	1283	496.137
2017.04	640.75	895.131	705.673
849.814	966.25	676.647	538.998
937.174	427.25	1029.42	674.41
970.419	845.75	1234.78	420.13
571.962	622.5	1459.03	929.455
631.173	263	533.876	450.392
787.692	517	1432.36	583.566
49.018	991.25	1365.48	366.613
439.224	878.75	1328.39	394.696
529.496	747.25	1268.16	778.501
569.778	864.25	1668.16	736.876
455.483	427.75	835.668	656.394
1040.31	754	895.308	741.645
768.279	408.25	1479.4	788.686
1164.79	540.5	790.099	763.37
592.346	802	1130.69	456.279
515.664	574	529.343	634.022
551.093	719.75	615.653	811.588
654.469	955	1779.66	589.159
759.785	810.25	729.752	655.511
894.222	719.5	975.849	778.206
1101.94	701	926.865	969.608
1050.74	916.5	1201.1	719.567
401.611	843.75	1579.79	628.37
421.753	284.5	1394.98	714.209
497.707	672.25	733.049	563.902
671.213	765.25	824.305	753.95
1243.66	810.5	879.059	794.456
909.753	527.5	1006.76	480.241
839.137	409.25	618.479	695.075
1067.97	571.5	1217.53	428.608
486.544	788.5	1591.56	634.493
787.935	516.5	1390.03	697.724
841.564	411.5	1539.69	658.278
809.532	427.5	2045.48	662.753
1618.82	835	796.928	401.349
878.449	757.75	785.801	320.573
656.167	903.75	949.061	458.222
1042.98	915.5	1306.84	1020.12
932.321	908.25	886.3	728.457
556.432	570	946.823	586.628
787.207	613.25	1699.24	569.613
1228.86	291	554.306	821.008
674.853	427.5	887.772	479.888
512.995	626.75	690.365	731.754
869.47	804	1227.42	755.01
1108.5	610.5	1416.41	618.597
749.594	782.5	457.81	1129.51
692.81	922.75	950.415	810.234
592.832	864	928.042	493.488
1562.77	991.75	1369.84	310.152
814.871	826.75	1197.87	898.782
908.297	818.5	966.782	983.385
457.667	731.25	1429.71	477.121
372.977	487.25	1604.75	794.161
1548.93	963.75	999.516	623.542
777.257	773	669.229	466.7
790.604	739.75	1662.68	792.866
888.156	551.75	1517.79	872.111
862.19	612	948.06	864.752
944.211	674.25	846.854	780.561
873.596	786.5	947.589	677.766
854.182	938	853.213	565.315
1408.92	697.25	1413.17	753.302
848.844	863.75	1317.03	513.842
1338.3	298.25	1089.77	502.05
1127.91	1107.5	966.782	600.134
653.983	631	1491.89	672.32
1095.73	833	1159.24	779.001
778.547	686.5	1684.7	639.699
1150.52	481.5	1867.45	774.648
838.139	661.5	1349.94	704.005
557.478	905.25	591.868	371.068
488.274	896.75	1513.79	419.945
893.887	526.5	865.517	663.449
565.167	378	1551.29	511.032
985.198	999.75	1336.69	361.921
544.983	814.5	792.748	531.09
1416.76	875.25	1204.11	715.191
1135.14	789	1185.62	587.461
1040.95	738.17	925.158	278.384
697.809	801.99	1794.86	303.842
1971.36	744.72	1838.72	634.85
1186.08	877.46	1397.51	647.028
1351.4	1040.04	1841.01	354.152
1705.11	1180.54	1225.24	671.714
658.401	768.99	824.776	682.955
1239.91	961.9	730.047	627.797
1103.42	792.53	1225.01	510.866
542.099	1037.61	1754.88	405.729
824.683	793.74	657.219	666.259
1780.09	1049.02	999.693	562.278
592.08	1106.29	434.025	560.68
582.468	1011.65	1178.79	356.521
945.79	1258.19	1730.8	571.205
358.516	1047.32	1020.3	492.848
1178.39	769.23	1419.88	557.815
676.663	941.28	1541.58	598.536
458.478	955.59	1074.58	652.152
555.556	897.6	1864.44	461.659
1122.64	1038.58	661.281	421.543
931.373	846.4	620.716	601.567
361.399	768.75	1095.31	715.742
1531.14	952.92	1109.2	433.942
1311.99	919.92	1614.52	304.779
689.158	1090.76	1030.25	572.472
790.081	942.25	850.151	245.487
586.313	778.21	1129.75	786.275
858.324	855.62	1219.65	568.725
1298.54	1085.66	1461.62	424.629
800.654	1022.33	850.328	699.046
1153.4	1047.08	1975.01	411.68
955.402	979.37	1136.16	474.884
542.099	762.68	887.654	341.643
815.071	990.78	1022.71	511.087
1018.84	797.87	992.334	702.131
239.331	854.89	1122.21	173.632
904.46	907.79	884.416	531.696
841.023	1041.5	1603.75	651.601
1149.56	798.59	522.749	320.704
963.091	801.26	1768.01	600.851
1004.42	962.39	2102.77	547.29
825.644	808.06	1853.14	551.368
468.089	974.76	880.884	275.684
1365.82	1128.37	1632.65	459.675
980.392	895.17	1526.15	503.152
751.634	902.21	1533.04	243.944
955.402	1165.25	832.194	417.08
1037.1	727.49	966.252	431.131
807.382	175.69	2069.92	445.403
1010.19	987.14	647.21	542.606
668.012	1553.75	896.78	470.751
835.256	833.54	1674.99	415.592
944.829	1120.36	540.882	393.11
1489.81	1183.21	1244.14	379.885
865.052	861.44	748.71	370.958
822.76	912.64	1163.54	228.074
495.963	819.46	1696.24	446.616
905.421	607.13	791.865	519.077
454.633	1193.89	720.273	477.584
907.343	1485.32	560.075	434.989
540.177	810.97	1081.23	241.74
940.984	790.34	1308.55	264.167
960.208	990.29	1035.02	331.449
909.266	801.02	589.159	325.498
959.246	1007.04	1376.9	326.159
419.07	1016.26	374.267	338.998
493.08	1125.21	1117.74	492.021
1177.43	867.51	1100.55	379.224
1144.75	819.48	1015.71	288.137
596.886	606.66	510.797	401.596
520.953	739.4	983.267	424.243
771.819	509.11	894.013	309.297
333.526	237.81	941.466	371.619
924	627.53	1431.95	457.14
1135	588.22	1115.15	302.409
908	708.34	1472.69	294.088
959	843.75	1232.25	349.413
1584	832.83	1117.91	265.93
1184	945.18	1829.88	305.495
1551	725.81	988.389	400.218
1281	880.39	1008.94	197.437
972	721.93	1129.69	336.077
1880	1122.09	1158.18	307.258
696	503.77	769.375	335.582
1476	810.75	719.273	258.767
796	730.67	1420.59	268.686
1609	932.56	1019.42	295.852
549	756.39	1138.76	292.16
726	928.68	808.821	396.361
845	668.3	972.14	259.594
1254	823.61	1217.12	306.046
804	756.63	1218.06	393.716
1108	681.41	1378.43	457.361
1277	432.92	668.817	335.582
1220	669.03	1270.22	182.889
571	738.92	512.269	230.333
986	801.77	928.925	349.247
1222	794.24	1335.81	236.505
1686	996.38	948.943	375.697
1488	1208.72	1158.65	315.744
1255	753.96	1148.7	335.637
1238	712.22	1116.91	267.694
1325	556.68	1433.72	874.551
825	1036.67	1012.82	361.039
1378	952.46	1000.69	350.9
839	828.95	1103.31	531.641
1650	845.93	1332.87	294.088
1313	926.25	954.359	382.144
1184	1025.75	1289.89	328.418
1237	636.27	1068.05	298.717
911	856.37	657.572	484.913
608	856.61	1107.49	1199.28
533	1047.34	1109.02	204.104
971	1016.77	761.133	465.185
1062	660.05	982.443	879.069
1538	906.11	1118.8	351.066
1234	841.32	1111.08	528.83
1134	986.68	1033.43	427.66
763	1260.4	894.484	323.514
1452	1007.55	1198.28	345.17
1840	768.04	1149.12	430.691
1395	874.08	1208.11	327.647
733	698.88	669.347	373.879
1336	1072.58	1243.79	336.629
1191	1065.06	1145.64	458.132
594	512.75	927.454	425.456
900	893.01	895.897	358.615
1923	1016.04	834.549	345.831
646	756.63	1152.65	115.663
642	814.63	1351.53	339.659
389	985.95	1258.15	270.89
1260	968.72	1348.06	301.638
770	380.5	1407.46	507.064
504	740.86	823.422	233.419
614	617.34	908.319	228.184
1206	675.82	1334.28	309.297
1019	421.51	1410.99	839.285
398	789.63	887.595	348.09
1647	722.42	1223.24	337.124
1418	819.48	1407.64	295.191
743	815.6	447.212	427.77
879	948.34	1337.63	245.597
854	881.36	1183.5	298.993
646	740.86	942.702	163.989
933	608.12	1388.44	478.135
873	757.12	972.669	580.297
1041	918.97	1085.41	318.499
1033	810.02	1214	217.715
874	1232.74	782.798	183.495
262	842.78	288.545	538.804
1519.57	697.42	748.416	304.668
1035.21	465.918	1117.15	331.559
774.831	856.609	862.456	343.186
544.541	532.165	1058.33	315.579
926.254	1432.21	1127.98	578.92
1238.81	598.413	664.342	311.446
707.127	1377.61	975.79	312.162
735.519	495.523	573.852	316.846
1304.08	969.206	921.448	288.413
1172.8	891.553	829.427	291.333
1246.33	764.153	715.976	343.461
723.628	1203.62	645.149	311.556
571.962	1120.87	617.302	436.256
356.961	530.467	642.735	440.444
855.153	828.702	738.348	171.703
1061.18	1361.6	858.511	490.478
1472.01	1582.66	720.568	605.92
395.059	1257.01	539.41	287.531
1099.03	1479.77	1118.44	271.165
1209.44	1455.75	865.4	487.668
1007.79	926.011	788.392	289.129
1118.93	1438.04	909.85	604.377
1058.51	607.392	984.739	276.786
977.942	1646.97	814.414	713.813
697.178	1379.31	1066.58	498.358
964.838	1064.33	769.787	315.689
1142.23	1125.72	1120.8	475.82
408.163	948.094	652.803	444.687
784.537	529.253	849.916	309.407
579.485	1517.87	948.119	257.61
481.691	1302.14	612.356	258.436
638.21	634.57	644.619	310.895
1096.36	869.47	644.619	268.961
1019.68	1302.14	788.45	680.145
639.909	1444.1	971.433	433.611
889.369	443.35	753.126	384.734
1147.81	937.417	925.923	525.855
1077.68	407.678	504.556	288.743
774.345	1683.13	765.607	305.44
625.834	1081.32	480.065	478.521
893.979	1217.45	726.043	379.113
799.34	1242.2	944.351	704.446
1251.43	1064.82	763.193	914.06
1024.05	1170.13	1063.16	497.091
659.079	577.786	1267.51	289.68
874.566	767.793	1186.97	211.874
531.68	756.631	822.598	440.664
1090.05	1241.96	1102.61	351.837
1128.39	574.389	1114.26	389.528
807.833	1083.5	722.452	421.929
1480.74	1171.83	1246.2	320.648
1219.15	561.285	972.198	334.645
489.942	634.085	932.517	264.112
1181.54	547.453	989.449	908.715
713.922	366.182	712.796	284.666
1412.8	169.138	800.284	234.356
643.063	571.234	1029.48	333.267
405.979	304.06	1222.71	343.516
1026.96	89.544	683.653	338.227
986.192	128.127	1040.67	345.61
1656.19	518.576	1200.75	473.671
805.164	304.302	1052.09	440.719
920.187	489.214	676.706	440.885
968.235	432.915	786.566	257.665
788.663	655.197	877.881	315.689
1741.85	439.952	1253.68	463.918
14.317	222.524	1041.91	586.083
1576.36	647.431	1090.54	566.907
1143.44	296.537	635.082	535.222
1094.42	251.159	916.326	1445.15
815.356	315.222	820.89	131.588
737.946	298.236	905.493	364.015
907.811	215.244	855.98	606.031
876.508	481.691	781.974	592.089
873.11	494.067	813.237	301.968
1359.65	101.919	680.18	450.638
887.913	212.09	674.292	531.585
919.037	641.607	869.756	421.598
1214.33	364.969	659.691	354.978
1670.5	268.145	464.227	416.088
529.937	36.157	702.317	328.253
967.55	684.074	610.766	238.709
1653.67	359.873	486.011	598.867
2111.83	428.304	685.773	382.254
1024.73	1077.19	865.517	254.193
739.833	524.885	835.786	365.393
1339.08	689.17	1017.41	140.9
1198.24	641.85	663.342	550.596
1329.17	1175.23	947.589	540.347
1098.73	574.146	1038.08	561.837
884.632	210.148	933.753	203.829
632.658	456.696	894.248	304.007
599.49	662.234	313.39	451.299
1653.42	750.322	877.469	1247.27
1307.39	566.138	970.373	602.283
527.215	519.547	548.536	268.686
1552.93	1264.53	911.793	606.086
1203.19	762.94	936.52	429.699
1173.49	837.438	800.991	254.689
1450.95	412.289	764.783	348.59
523.254	228.348	558.486	441.33
769.783	737.703	636.848	367.27
1661.59	604.965	972.846	619.53
1330.41	525.371	1072.58	561.84
1266.06	674.853	792.984	439.67
771.763	360.116	810.293	485.57
1323.73	536.291	1275.87	278.94
569.293	923.585	779.855	429.86
1252.94	320.318	725.572	748.53
495.285	450.63	691.896	486.9
1154.43	665.631	666.697	500.23
1306.65	637.967	722.805	392.5
940.076	480.963	672.938	420.99
1274.47	515.907	710.088	71.08
977.204	724.842	904.316	499.52
719.042	876.022	863.692	168.07
521.769	586.28	1025.83	356.63
574.738	652.527	995.101	750.02
609.143	660.535	1250.44	280.7
1104.18	991.288	435.673	722.96
1703.67	514.208	1196.63	678.82
1053.93	377.587	682.652	344.62
1053.93	522.944	974.2	465.74
1105.67	532.651	1063.92	845.24
1176.21	239.753	407.413	614.57
549.244	140.989	777.735	632.98
1315.56	345.798	726.043	302.69
819.287	496.493	622.247	670.67
1360.36	754.447	835.491	297.56
667.558	1324.22	662.4	626.69
740.823	519.547	678.355	447.72
1095.77	807.833	1182.15	571.15
305.933	386.566	718.625	497.15
1281.16	371.035	743.235	580.19
773.991	321.532	918.564	618.98
1293.04	43.437	850.504	544.65
724.487	292.169	844.558	318.28
1358.38	938.63	960.718	567.18
802.703	331.724	945.293	759.22
1135.37	591.133	1313.55	927.07
1164.33	512.267	1519.62	1273.94
1217.3	587.493	996.926	785.5
642.558	466.403	662.576	199.7
1245.27	680.434	786.625	244.44
1222.25	527.069	991.274	662.622
692.31	532.165	1042.85	434.768
1129.18	492.126	1245.49	427.109
1176.95	526.099	1280.7	383.467
588.352	576.088	678.531	899.788
1440.31	550.608	1234.9	494.886
1074.23	1197.8	949.178	842.756
1217.54	510.811	816.357	260.034
751.467	548.667	1309.61	401.1
1279.92	700.575	348.48	530.759
344.298	714.164	816.475	328.198
1124.48	506.2	782.798	485.96
1023.99	488	1254.86	597.434
985.619	486.544	920.448	383.577
539.838	558.616	882.591	517.093
542.066	515.907	904.375	386.552
1290.07	519.304	494.489	507.67
966.065	543.085	712.679	719.489
643.796	740.615	668.817	478.19
229.202	472.955	739.29	536.931
1304.18	637.239	995.513	250.612
817.802	614.429	668.169	389.473
345.288	631.173	1123.62	250.281
809.386	468.344	825.483	388.757
944.779	425.393	1006.29	573.134
1171.51	347.74	619.303	336.794
1040.07	587.008	832.96	351.286
993.54	251.887	541.648	438.846
1215.56	391.419	992.098	254.91
753.199	749.351	999.045	368.974
1240.81	406.465	855.626	277.392
71.038	348.953	725.808	220.745
617.064	379.529	369.027	283.619
1442.54	673.882	543.061	528.555
1153.44	584.581	796.222	263.892
1273.98	600.112	783.446	383.246
1087.35	454.027	633.139	243.558
1015.32	382.198	952.534	409.145
931.413	280.521	879.53	379.224
1069.28	488.728	1137.81	293.537
852.454	673.154	894.248	304.117
821.019	649.373	1113.09	182.118
251.231	603.994	697.842	238.434
418.059	483.632	999.222	148.284
1384.41	805.164	954.889	466.618
1705.7	397.243	1339.28	210.055
1374.7	466.646	612.356	218.321
1132.52	604.722	845.618	197.326
1287.83	36.157	825.424	224.437
1467.16	413.502	790.334	308.911
1233.23	802.252	577.973	301.638
1588.73	732.85	572.203	288.854
914.849	506.443	959.717	225.429
1429.79	581.912	1099.78	298.221
1527.09	618.312	921.095	200.798
1242.69	660.778	911.97	609.227
945.91	500.133	452.04	378.122
1558.88	1122.33	1065.93	308.03
1345.58	518.819	606.527	430.36
1476.62	254.556	586.51	494.446
362.057	501.832	861.396	173.246
1351.16	362.542	951.592	302.96
1334.42	428.304	672.349	152.086
1547.24	492.126	555.719	294.915
1766.6	702.516	1136.52	415.096
1180.33	1035.45	1036.25	406.39
1706.42	891.067	879.765	367.046
901.502	405.737	1094.89	435.429
818.753	642.093	1276.58	335.251
1075.98	560.314	1055.04	238.764
1424.2	596.714	441.973	369.415
1553.06	937.902	1068.05	425.621
676.066	490.184	989.861	252.044
766.095	223.01	726.396	300.646
1580.97	656.167	1145.29	268.575
1232.98	222.767	945.881	210.166
1326.9	659.322	912.087	316.736
1639.45	1276.18	912.382	377.626
1384.65	365.211	1080.7	228.625
961.683	564.682	1001.28	283.949
1505.25	578.272	761.662	198.043
1235.41	586.765	1074.88	241.575
1743.31	958.528	510.385	156.384
1124.51	641.365	771.436	275.463
1588.49	266.447	628.134	292.325
711.01	689.17	671.761	168.177
497.464	528.283	445.976	117.261
1508.41	906.598	792.807	208.953
1074.77	792.788	778.265	269.182
890.097	987.891	722.157	209.449
1038.61	430.731	429.55	413.553
1409.89	668.301	557.897	163.052
1470.8		787.626	94.944
1227.89		475.531	384.899
645.247		745.531	193.194
1005.12		482.537	307.258
637.725		928.513	609.116
1025.26		470.88	356.521
719.26		792.572	254.138
413.017		623.307	261.467
1102.43		696.37	275.739
1573.2		554.777	263.23
1939.87		797.458	205.427
918.974		648.034	148.615
1332.48		846.972	235.844
1221.58		897.015	362.637
796.185		706.968	129.99
1092.48		526.752	120.291
587.978		630.489	266.977
1094.18		1084.59	268.796
984.979		468.231	203.829
2154.38		1002.28	442.152
785.265		536.643	117.536
844.233		350.835	317.177
1469.58		1142.11	80.782
1612.03		619.774	141.451
958.043		722.864	104.201
582.397		733.697	144.537
774.345		790.04	187.849
992.987		705.908	62.928
613.701		851.917	447.938
1425.66		404.646	124.479
1776.8		622.541	134.398
2213.84		669.465	93.235
802.495		455.867	244.716
1955.15		746.178	168.562
1475.41		839.671	306.432
1298.99		532.875	184.212
1524.91		894.307	143.325
1193.91		756.187	249.675
1317.19		902.608	224.658
951.249		538.056	387.985
1409.89		825.129	368.534
203.354		365.259	277.392
1276.91		989.154	104.311
1297.05		457.28	120.787
952.947		672.055	280.313
750.807		938.581	142.223
1557.67		1148.47	152.196
1384.16		366.966	414.325
1430.51		1045.26	324.781
729.695		979.97	624.6
1798.39		887.595	466.067
1490.94		731.224	364.676
1440.22		501.318	425.676
807.591		680.18	342.69
1025.75		853.271	91.472
1261.62		1071.46	584.375
1449.93		1249.2	190.549
778.471		912.912	293.813
1272.78		495.607	387.104
1520.3		729.929	132.304
1099.52		772.672	129.99
1725.84		950.062	402.918
1134.22		579.092	203.939
466.16		915.679	158.919
1084.71		769.905	250.006
1479.29		1238.19	235.623
1580.96		875.467	289.184
1090.3		866.518	175.45
653.498		806.172	387.765
1948.12		1053.33	469.098
773.617		649.329	375.201
1526.12		710.559	73.453
1097.82		1040.32	345.941
1426.14		967.017	450.748
1070.15		733.461	219.313
533.621		1198.34	232.097
901.017		991.686	397.463
1357.23		994.865	184.157
1093.69		1271.16	100.785
1405.76		1238.66	453.834
851.998		864.163	368.809
1323.01		652.214	218.156
1485.36		1503.9	352.884
1079.13		565.315	190.494
1338.06		915.973	349.357
571.72		666.58	282.627
1572.47		782.857	303.401
1225.22		976.496	192.202
974.302		1083.35	339.218
594.045		542.413	152.527
1318.16		804.523	393.385
802.737		1352.71	328.032
602.781		976.379	396.03
762.697		995.277	268.41
1244.15		1276.4	114.946
1067		1049.5	155.062
696.935		683.123	127.841
559.101		942.879	215.841
778.956		795.456	319.657
1571.26		898.252	218.1
61.394		1055.04	413.608
40.04		1344.05	323.404
1291.46		767.785	245.818
52.173		764.135	95.329
1181.54		937.639	168.562
1139.31		1053.15	375.036
1099.76		862.75	188.179
972.118		849.621	106.075
887.913		969.549	499.846
1262.1		643.501	198.649
1130.34		847.148	342.194
1548.45		739.467	340.816
1467.15		915.325	240.638
1690.16		1014.06	257.389
1419.59		560.664	265.104
973.574		1024.18	426.668
53.144		909.673	105.138
1032.3		1211.17	242.401
1189.79		1575.78	275.904
1726.81		569.731	214.353
754.204		1060.51	341.257
2077.22		996.926	189.998
1430.51		864.399	301.527
1013.61		952.946	259.483
1207.5		707.086	261.136
627.775		931.28	486.621
		627.487	406.335
		534.347	346.492
		1246.14	490.754
		1591.68	130.375
		1168.43	230.719
		458.281	318.114
		510.856	404.627
		1526.74	260.861
		1002.87	223.721
		1191.33	225.76
		1242.02	222.454
		1363.13	98.801
		1051.33	278.88
		1441.96	253.532
		609.236	345.445
		645.385	330.402
		1443.96	68.108
		1029.13	533.9
		1361.89	384.569
		1225.42	420.331
		389.693	610.108
		497.256	641.683
		1132.16	165.587
		1047.63	523.595
		922.05	224.052
		257.169	361.701
		1210.57	232.097
		1069.01	237.552
		1118	271.386
		1070.5	190.659
		674.965	404.186
		882.21	274.141
		1391.92	441.601
		496.539	581.565
		784.622	515.881
		1241.32	365.668
		408.484	260.751
		713.262
		1148.8
		689.237
		991.701
		1193.38
		643.666
		483.149
		883.919
		1129.85
		798.949
		1261.82
		1038.48
		1010
		1078.55
		314.201
		1206.33
		146.19
		972.415
		868.269
		1217.52
		1277.25
		841.378
		1214.38
		476.482
		780.709
		860.004
		578.424
		888.878
		949.933
		923.428
		1153.15
		303.566
		1134.81
		911.085
		1030.44
		1051.21
		753.433
		250.667
		1208.48
		837.742
		1044.6
		1311.25
		1237.3
		1306.84
		1358.36
		102.603
		834.491
		886.453
		931.363
		1266.78
		1211.35
		1050.17
		531.42
		1076.45
		1051.98
		769.358
		844.905
		485.353
		1205.89
		1049.84
		912.958
		1190.63
		1291.91
		162.115
		1519.1
		957.868
		830.303
		882.761
		1093.04
		1626.66
		632.48
		800.051
		1237.13
		1256.25
		541.394
		1450.83
		160.186
		509.875
		918.579
		508.387
		654.522
		661.244
		1241.6
		1110.01
		804.624
		769.248
		930.646
		909.707
		943.982
		352.664
		720.812
		1012.92
		440.113
		121.669
		902.599
		311.556
		686.923
		819.117
		842.04
		895.435
		814.543
		1082.51
		561.948
		872.457
		285.713
		968.613
		1014.96
		771.782
		635.787
		940.455
		606.857
		514.062
		186.306
		408.318
		1275.48
		393.936
		1004.43
		1137.12
		651.822
		798.508
		1084.83
		1054.13
		390.961
		997.928
		1019.91
		786.936
		472.735
		1000.46
		1149.79
		1111.5
		1076.17
		796.91
		676.178
		1090.78
		1055.18
		810.576
		1172.99
		219.919
		1025.7
		848.817
		1215.92
		1277.52
		1186.6
		1096.78
		749.961
		792.777
		1140.87
		1230.58
		317.618
		442.593
		307.809
		480.504
		935.275
		1060.86
		680.31
		995.283
		215.125
		586.083
		1067.47
		1054.02
		907.227
		468.822
		1000.96
		799.61
		897.199
		478.631
		407.657
		1100.97
		1403.33
		1157.23
		972.636
		353.049
		1048.62
		419.945
		590.381
		1111.55
		677.335
		868.875
		519.738
		533.9
		912.132
		1062.95
		928.497
		587.35
		644.328
		900.56
		1025.37
		1123.84
		506.844
		957.978
		1019.47
		1317.97
		1138.44
		1018.21
		997.763
		992.032
		1173.87
		1018.87
		414.104
		1110.23
		1297.8
		953.955
		988.505
		1046.97
		805.837
		1380.73
		1703.59
		882.541
		1111.88
		1010.33
		1140.04
		895.049
		1035.12
		596.828
		861.767
		547.731
		1034.13
		815.48
		774.979
		1132.88
		111.75
		1273.72
		484.692
		508.497
		354.758
		730.896
		643.391
		685.27
		266.261
		711.003
		438.019
		930.481
		351.176
		947.012
		1001.51
		658.765
		996.11
		891.578
		487.668
		264.388
		270.008
		362.858
		265.93
		668.132
		740.649
		471.963
		1056.17
		776.136
		1157.01
		887.555
		423.086
		1036.39
		526.626
		461.328
		882.872
		910.313
		886.894
		1029.06
		683.231
		626.474
		701.856
		1156.9
		926.955
		1090.39
		1147.31
		648.956
		1498.49
		289.956
		524.642
		367.211

## Sheet: Fig3c-striations
WT	MUT, <10% BWL	MUT, >10% BWL		Col. Stats.					Table Analyzed	KO affected cells (judged by lack of striation)		Table Analyzed	KO affected cells (judged by lack of striation)
0	24	42.2			WT	MUT, <10% BWL	MUT, >10% BWL
0	15.3	34		Number of values	3	3	3		Column C	MUT, 10-20% BWL		Column B	MUT, <10% BWL
0	15	39.6							vs.	vs,		vs.	vs,
				Minimum	0	15	34		Column A	WT		Column A	WT
				25% Percentile	0	15	34
				Median	0	15.3	39.6		Unpaired t test			Unpaired t test
				75% Percentile	0	24	42.2		P value	<0,0001		P value	0.0036
				Maximum	0	24	42.2		P value summary	****		P value summary	**
									Significantly different (P < 0.05)?	Yes		Significantly different (P < 0.05)?	Yes
				Mean	0	18.1	38.6		One- or two-tailed P value?	Two-tailed		One- or two-tailed P value?	Two-tailed
				Std. Deviation	0	5.112	4.19		t, df	t=15,95, df=4		t, df	t=6,133, df=4
				Std. Error of Mean	0	2.951	2.419
									How big is the difference?			How big is the difference?
				Lower 95% CI of mean	0	5.402	28.19		Mean of column A	0		Mean of column A	0
				Upper 95% CI of mean	0	30.8	49.01		Mean of column C	38.6		Mean of column B	18.1
									Difference between means (C - A) ± SEM	38,60 ± 2,419		Difference between means (B - A) ± SEM	18,10 ± 2,951
				Sum	0	54.3	115.8		95% confidence interval	31,88 to 45,32		95% confidence interval	9,906 to 26,29
									R squared (eta squared)	0.9845		R squared (eta squared)	0.9039
				Shapiro-Wilk normality test
				W		0.775	0.9573		F test to compare variances			F test to compare variances
				P value		0.0561	0.6024		F, DFn, Dfd	Infinity, 2, 2		F, DFn, Dfd	Infinity, 2, 2
				Passed normality test (alpha=0.05)?		Yes	Yes		P value	<0,0001		P value	<0,0001
				P value summary		ns	ns		P value summary	****		P value summary	****
									Significantly different (P < 0.05)?	Yes		Significantly different (P < 0.05)?	Yes
									Data analyzed			Data analyzed
									Sample size, column A	3		Sample size, column A	3
									Sample size, column C	3		Sample size, column B	3
	Raw data
		21d						~ 30 d
		WT			MUT			WT			MUT
	animal number	1975	1986	1990	1974	1983	1991	1322	1333	1336	1323	1334	1337
	w/o striation	0	0	0	24	18	19	0	0	0	38	50	36
	w striation	112	116	105	76	100	108	100	100	100	52	96	55
	affected cells %	0	0	0	24	15.2542	14.9606	0	0	0	42.2222	34.2466	39.5604

## Sheet: Fig3g-Zdisc
Zdisc circumference
WT	MUT, >10% BWL		Col. Stats.	WT	MUT, >10% BWL
891.95	1241.67		Number of values	250	250
1142.73	1419.17
1055.39	1297.52		Minimum	556	255.7
1098.49	862.34		25% Percentile	814.4	1404
1981.25	1331.96		Median	1010	1813
2607.9	667.49		75% Percentile	1324	2259
836.38	1055.63		Maximum	2675	5776
1531.66	615.58
911.84	698.64		Mean	1108	1887
751.33	1649.03		Std. Deviation	393.9	706.1
1173.93	1529.22		Std. Error of Mean	24.91	44.66
1068.45	1059.93
1138.61	948.71		Lower 95% CI of mean	1059	1799
1741.59	554.51		Upper 95% CI of mean	1157	1975
679.85	1255.63
1579.01	952.78		Sum	277083	471812
1705.45	943.35
1661.11	1013.89		Shapiro-Wilk normality test
1685.41	1098.36		W	0.9126	0.9372
826.25	968.43		P value	<0,0001	<0,0001
2120.24	1574.27		Passed normality test (alpha=0.05)?	No	No
1137.56	776.43		P value summary	****	****
1095.36	831.36
1476.07	1791.7
1996.1	897.63		Table Analyzed	Z-disc circumference >10% BWL
1795.58	1331.34
1976.74	854.32		Column B	MUT, >10% BWL
2050.32	1228.26		vs.	vs,
2082.24	1127.04		Column A	WT
579.09	907.14
1779.36	1129.21		Mann Whitney test
1229.73	908.61		P value	<0,0001
1951.91	889.72		Exact or approximate P value?	Approximate
1661.17	1022.54		P value summary	****
1320.05	1400.34		Significantly different (P < 0.05)?	Yes
2674.76	2560.66		One- or two-tailed P value?	Two-tailed
1462.69	2041.9		Sum of ranks in column A,B	40585 , 84665
1623.59	1820.5		Mann-Whitney U	9210
1010.2	1105.58
1342.51	1727.06		Difference between medians
1339.93	1719.35		Median of column A	1010, n=250
1247.8	2374.4		Median of column B	1813, n=250
1461.62	1188.99		Difference: Actual	802.8
1443.36	1537.25		Difference: Hodges-Lehmann	742.5
955.51	1695.64
682.03	1532.95
1054.86	1112.78
1101.98	1206.95
1283.08	1194.36
1427.35	1189.55
579.62	1710.08
1313.73	1491.33
708.9	1439.02
1049.58	1369.48
1557.1	1371.8
1001.01	1072.58
952.11	1506.25
1210.03	1861.88
741.88	1362.66
1873.56	1140.71
1688.15	1128.86
1941.75	1157.88
1882.48	1385.25
1893.9	2022.16
2416.32	1617.28
1319.72	1671.29
1691.42	1343.93
821.7	1234.71
1916.71	1671.56
1843.57	1939.36
1687.48	1578.34
937.54	1926.46
833.86	1918.94
877.18	2613.49
768.2	2946.76
898.73	1507.79
666.19	1827.35
1070.46	1525.16
969.66	1788.5
1284.92	255.66
956.35	1882.46
922.97	1555.25
1786.15	2379.99
680.08	1376.62
753.49	1695.7
1203.81	3155.87
866.01	1872.87
979.29	2417.79
808.58	2447.23
796.66	1680.97
906.94	1656.69
1266.98	1625.93
1265.19	2572.48
1514.78	2316.99
948.36	2345.29
980.28	2339.48
1491.27	1805.15
844.32	3308.05
652.19	2077.06
889.56	1713.89
1391.08	2455.04
762.06	1913.47
697.39	1783.97
1155.97	1602.76
1111.56	2330.18
1102.05	1743.63
906.28	1378.19
770.68	2678.43
861.95	1724.15
655.03	1747.94
1207.73	1681.92
945.72	2001.36
1255.05	1665.83
1418.79	3083.48
790.48	1885.32
680.86	2083.13
1158.5	1846.74
1311.01	1494.71
1352.18	1265.28
792.29	1806.03
915.62	1683.46
1399.83	1959.76
1034.59	1743.48
1144.76	2636.71
766.76	2182.16
673.7	2354.73
1234.99	2573.75
1210.08	1614.66
607.49	2270.01
1144.37	1980.61
971.57	3264.95
1698.29	2784.14
1424.92	1387.39
899.19	1669.2
1030.57	2616.14
1524.39	2526.29
1298.75	1586.47
746.04	1738.71
984.42	1642.01
1035.69	2727.36
1277.6	1583.94
941.76	1626.19
779.37	1274.73
1143.58	2074.6
1137.14	2218.77
666.11	2038.17
967.45	2150.36
1010.7	1968.1
1584.13	2134.25
1349.67	2210.37
785.32	1564.06
1039.65	1287.12
1700.89	2132.13
1179.02	1999.03
832.98	1605.68
824.02	1944.9
934.87	1706.47
849.84	1717.67
602.53	1294.7
653.28	1227.16
609.59	1931.72
1373.52	1599.04
662.82	1651.74
1069.39	1981.07
1071.01	1177.39
881.96	1159.92
963.97	1248.28
692.26	1392
894.95	934.51
821.45	2040.97
1363.57	1405.88
1215.62	1053.18
1421.96	1509.42
1335.8	2986.16
932.52	1532.83
768.62	3455.05
1592.29	3167.46
875.95	4398.28
926.6	1653.52
840.03	1331.03
792.77	1581.78
725.76	2893.38
753.34	2198.93
857.43	1826.58
878.62	2142.99
967.39	2445.18
1200.6	1830.83
802.58	2016.09
1563.82	5776.11
652.05	2045.19
779.79	1945.46
1106.54	1590.24
810.64	1885.31
848.45	2265.81
668	2266.89
824.93	2615.99
737.54	2470.34
1116.43	3150.45
807.53	2185.19
1593.68	1658.63
1381.7	1496.06
924.54	2134.6
1046.9	2114.34
1405.51	2006.64
1126.96	2156.8
704.55	1727.74
846.78	1877.28
1291.29	1953.41
699.03	2814.64
774.75	2399.88
1005.1	2707.44
699.66	3082.42
555.99	2557.95
1156.26	1874.92
590.51	2357.17
1046.65	1854.27
951.73	1932.13
694.99	2258.34
871	3015.71
595.6	2147.38
1025.88	4531.42
1225.47	2581.72
638.26	1891.89
861.41	1876.29
1104.37	2261.4
1030.53	2619.62
1435.4	2177.89
721.86	2247.01
850.94	2403.7
612.44	2426.98
949.35	2422.59
722.4	2149.35
1216.18	1823.97
815.05	1912.47
1369.08	2106.23
711.31	1897.4
1505.96	1698.56
715.23	3378.52
830.57	2815.14
974.9	1848.6
878.69	2284.78
977.7	2568.13
790.43	3464.33
812.53	2314.14
728.16	1518.16
1077.15	3475.28
1071.98	2087.7
628.5	3684.63
917.84	3027.38
1037.9	3120.7

## Sheet: Fig4bAFM.Stiffness
Young's Modulus (kPa)		Col. Stats Young's Modulus		Indentation (nm)		Col. Stats Indentation
WT	MUT	Column B	MUT	WT	MUT	Column F	MUT
9.58391	6.95971	vs.	vs.	188.094	233.62	vs.	vs.
8.69404	0.682304	Column A	WT	191.713	1076	Column E	WT
11.201	4.76169			169.385	301.536
12.6081	4.27476	Unpaired t test with Welch's correction		160.397	329.961	Unpaired t test with Welch's correction
7.22489	1.54469	P value	<0.0001	202.758	661.865	P value	<0.0001
5.17405	6.20382	P value summary	****	251.873	223.157	P value summary	****
13.5591	10.4571	Significantly different (P < 0.05)?	Yes	147.914	157.533	Significantly different (P < 0.05)?	Yes
9.02906	3.30868	One- or two-tailed P value?	Two-tailed	194.043	316.427	One- or two-tailed P value?	Two-tailed
11.924	2.97154	Welch-corrected t, df	t=7.764, df=204.0	154.55	410.22	Welch-corrected t, df	t=6.751, df=193.0
14.772	7.17296			140.708	242.389
17.504	2.55448	How big is the difference?		126.038	389.059	How big is the difference?
5.91219	3.56166	Mean of column A	7.888	251.177	356.555	Mean of column E	268.5
7.3666	3.92223	Mean of column B	3.923	205.356	323.765	Mean of column F	461.4
8.93615	4.68697	Difference between means (B - A) ± SEM	-3.965 ± 0.5107	183.894	303.344	Difference between means (F - E) ± SEM	193.0 ± 28.58
1.36091	5.80191	95% confidence interval	-4.972 to -2.958	689.473	260.366	95% confidence interval	136.6 to 249.3
1.65812	7.8911	R squared (eta squared)	0.2281	610.238	215.899	R squared (eta squared)	0.191
1.68133	9.221			588.912	180.447
1.5324	11.9667	F test to compare variances		644.24	159.083	F test to compare variances
1.67059	4.79487	F, DFn, Dfd	2.313, 118, 118	596.868	280.636	F, DFn, Dfd	2.788, 118, 118
1.58123	10.9875	P value	<0.0001	616.39	172.446	P value	<0.0001
1.5496	5.03864	P value summary	****	630.806	288.644	P value summary	****
1.69879	9.7395	Significantly different (P < 0.05)?	Yes	591.401	185.07	Significantly different (P < 0.05)?	Yes
1.3111	3.63842			710.973	317.042
1.37938	0.859087	Data analyzed		701.598	895.117	Data analyzed
1.41517	1.04027	Sample size, column A	119	670.216	786.609	Sample size, column E	119
1.51885	0.795092	Sample size, column B	119	644.21	960.091	Sample size, column F	119
17.4345	6.42383			123.444	234.417
2.00888	4.93942			538.771	286.068
2.05461	3.6412			535.371	356.303
2.24985	3.00233			489.024	389.283
2.30247	8.61282			489.619	194.73
2.60779	3.76624			455.921	346.101
9.38403	4.63115			194.409	302.133
4.47561	6.89712			308.055	230.387
14.6347	3.94665			146.649	340.933
15.1212	1.26991			128.32	683.557
10.8191	1.51503			163.068	621.702
5.53151	1.51993			283.729	614.203
15.3962	0.80562			139.132	849.186
12.9963	2.60411			154.666	425.261
11.8104	2.60262			148.006	429.109
10.8257	1.92628			167.837	552.422
14.4721	1.05403			143.762	780.933
9.13578	1.08862			201.506	611.896
11.7964	0.748142			166.899	746.777
9.04468	0.645545			172.069	818.625
6.08355	0.531246			260.812	882.557
6.88233	1.34097			224.382	561.213
3.51807	1.75378			378.95	490.6
9.76175	1.3824			191.372	555.683
12.8454	1.37157			157.606	559.205
9.2093	1.24317			185.867	601.349
9.06194	1.38965			187.747	558.275
7.1754	0.257005			218.097	1336.51
4.43811	0.257549			290.689	1331.93
12.601	0.236806			142.069	1394.57
11.5112	1.57694			167.077	524.253
3.68856	7.67109			352.492	210.904
3.19785	7.6185			319.279	208.5
15.3937	8.37706			132.708	197.978
15.9277	4.83681			126.333	276.954
14.4395	4.85877			126.681	280.633
13.9744	6.733			145.152	230.459
13.597	11.9351			142.423	148.456
11.3519	3.47446			163.893	352.417
13.258	3.59219			139.232	350.489
11.0573	4.30725			156.301	296.364
9.30781	4.05945			177.925	327.801
6.45888	4.04587			217.957	327.649
12.4409	2.06877			152.671	394.155
4.29474	1.7467			263.124	480.963
10.2414	2.77142			169.522	387.068
8.83758	1.3325			182.951	519.527
10.4378	1.75053			172.013	512.076
4.89519	1.17425			252.975	591.963
2.72648	4.5526			335.319	274.064
17.3231	9.0271			116.976	200.492
2.54914	6.13455			387.742	243.073
3.70178	11.582			307.758	171.796
7.72039	2.54824			199.028	389.387
9.91393	6.17142			164.34	236.654
5.16885	4.83417			251.146	270.466
3.26739	1.54298			318.553	523.281
2.65044	1.57842			347.762	515.672
1.59046	5.24063			492.326	270.525
5.31116	6.31337			249.86	237.024
4.54441	11.0068			245.584	163.038
2.47364	4.38129			350.384	282.613
2.31787	1.46196			374.078	648.389
5.18618	2.16283			217.052	460.967
2.34491	7.0393			341.984	211.699
10.6255	1.88062			155.525	525.265
4.32819	10.1359			261.579	165.249
5.43918	1.78126			217.629	500.349
2.53468	1.35556			348.807	709.021
2.12646	1.32103			398.406	720.685
1.42367	1.55631			585.897	664.343
11.0987	5.73161			152.916	251.711
13.5123	4.88936			133.644	271.719
3.33507	1.27771			368.717	724.309
10.824	0.949684			171.218	903.146
5.82827	0.976276			212.519	889.265
6.9134	0.801881			200.593	1018.17
9.27577	6.42972			180.047	231.918
9.87965	2.71403			177.724	470.113
11.7461	8.89618			160.099	175.803
13.7623	1.77123			128.653	621.217
15.9912	3.12881			122.334	395.284
9.26557	2.88795			170.942	418.864
10.9098	1.52131			151.281	650.971
13.4077	1.48866			135.636	648.914
4.17298	1.75861			293.866	581.939
7.9518	7.19239			181.324	200.441
6.28946	7.76492			239.186	183.784
10.9015	9.09109			171.562	167.477
8.03397	1.07895			202.483	727.052
13.1983	1.02349			125.653	714.595
8.43807	0.682347			157.622	814.351
6.83544	1.01446			230.1	733.131

## Sheet: Fig4c PassTens
WT Passive Tension (mN/mm2)											Col. Stats
Sarc strain	PT Sample1	PT Sample2	PT Sample3	PT Sample4	PT Sample5	PT Sample6		Mean PT	SEM
1	0	0	0	0	0	0		0	0		Student's t-test
1.09091	5.64194	1.44071	1.34952	1.1139	1.99779	1.6959		2.20663	0.69812
1.18182	19.554	5.78323	4.80743	4.33059	6.63776	5.24412		7.72619	2.38793		Normality Test (Shapiro-Wilk)	Passed	(P = 0.058)
1.27273	35.2352	14.7095	11.2408	10.3618	15.0989	12.0676		16.4523	3.83469		Equal Variance Test:	Passed	(P = 0.810)
1.36364	53.5702	30.4711	23.7054	22.1027	30.0196	24.8048		30.779	4.76486
1.45455	70.9404	52.0229	43.0857	41.0005	52.6735	45.5484		50.8786	4.44869		Group Name	N	Mean	SEM
1.54545	86.2195	75.5048	67.3716	64.9647	80.3317	73.934		74.7211	3.23588		WT PT 1.6	6	74.721	3.236
											WT PT 1.6	6	19.803	4.982
MUT Passive Tension (mN/mm2)
Sarc strain	PT Sample1	PT Sample2	PT Sample3	PT Sample4	PT Sample5	PT Sample6		Mean PT	SEM		Difference	54.918
1	0	0	0	0	0	0		0	0
1.09091	0.177515	0.447759	0.644625	0.219228	0.235551	0.3095		0.33903	0.0723947		t = 9.245 with 10 degrees of freedom.
1.18182	0.400023	1.18278	1.24104	0.477375	0.376493	0.556152		0.705644	0.162328		95 percent two-tailed confidence interval for difference of means: 41.682 to 68.155
1.27273	0.789413	2.88667	2.43391	0.926057	0.658391	1.01424		1.45145	0.389851		Two-tailed P-value = 0.00000325
1.36364	1.8797	5.89353	5.71426	1.79269	1.46885	2.42374		3.19546	0.834659		The difference in the mean values of the two groups is greater than would be expected by chance; there is a statistically significant difference between the input groups (P = <0.001).
1.45455	6.07399	11.072	16.3505	4.79826	4.07641	7.81505		8.36437	1.89526		Power of performed two-tailed test with alpha = 0.050: 1.000
1.54545	15.1301	18.9567	43.7862	9.77682	13.2734	17.893		19.8027	4.98181
											Normality Test (Shapiro-Wilk)	Passed	(P = 0.116)
											Equal Variance Test:	Passed	(P = 0.218)
											Group Name	N	Mean	SEM
											WT PT 1.5	6	50.879	4.449
											WT PT 1.5	6	8.364	1.895
											Difference	42.514
											t = 8.792 with 10 degrees of freedom.
											95 percent two-tailed confidence interval for difference of means: 31.740 to 53.289
											Two-tailed P-value = 0.00000510
											The difference in the mean values of the two groups is greater than would be expected by chance; there is a statistically significant difference between the input groups (P = <0.001).
											Power of performed two-tailed test with alpha = 0.050: 1.000
											Group Name	N	Mean	SEM
											WT PT 1.4	6	30.779	4.765
											WT PT 1.4	6	3.195	0.835
											Difference	27.584
											t = 5.702 with 10 degrees of freedom.
											95 percent two-tailed confidence interval for difference of means: 16.805 to 38.362
											Two-tailed P-value = 0.000198
											The difference in the mean values of the two groups is greater than would be expected by chance; there is a statistically significant difference between the input groups (P = <0.001).
											Power of performed two-tailed test with alpha = 0.050: 0.999
											Group Name	N	Mean	SEM
											WT PT 1.3	6	16.452	3.835
											WT PT 1.3	6	1.451	0.39
											Difference	15.001
											t = 3.892 with 10 degrees of freedom.
											95 percent two-tailed confidence interval for difference of means: 6.413 to 23.589
											Two-tailed P-value = 0.00300
											The difference in the mean values of the two groups is greater than would be expected by chance; there is a statistically significant difference between the input groups (P = 0.003).
											Power of performed two-tailed test with alpha = 0.050: 0.938
											Group Name	N	Mean	SEM
											WT PT 1.2	6	7.726	2.388
											WT PT 1.2	6	0.706	0.162
											Difference	7.021
											t = 2.933 with 10 degrees of freedom.
											95 percent two-tailed confidence interval for difference of means: 1.688 to 12.353
											Two-tailed P-value = 0.0150
											The difference in the mean values of the two groups is greater than would be expected by chance; there is a statistically significant difference between the input groups (P = 0.015).
											Power of performed two-tailed test with alpha = 0.050: 0.753
											Group Name	N	Mean	SEM
											WT PT 1.1	6	2.207	0.698
											MUT PT 1.1	6	0.339	0.0724
											Difference	1.868
											t = 2.661 with 10 degrees of freedom.
											95 percent two-tailed confidence interval for difference of means: 0.304 to 3.431
											Two-tailed P-value = 0.0239
											The difference in the mean values of the two groups is greater than would be expected by chance; there is a statistically significant difference between the input groups (P = 0.024).
											Power of performed two-tailed test with alpha = 0.050: 0.670

## Sheet: Fig4d ActTens
WT	at pCa 4.5, SL=2.6 µm	MUT	at pCa 4.5, SL=2.6 µm			Col. Stats
	Active Force (mN/mm2)		Active Force (mN/mm2)			t-test
Sample1	86.1665	Sample1	33.8944
Sample2	67.4887	Sample2	11.6277			Normality Test (Shapiro-Wilk)	Passed	(P = 0.705)
Sample3	91.1188	Sample3	22.1992			Equal Variance Test:	Passed	(P = 0.515)
Sample4	80.1075	Sample4	49.1007
Sample5	82.745	Sample5	17.358			Group Name	N	Mean	SEM
Sample6	76.2422	Sample6	21.3374			WT Act F	6	80.645	3.353
						MUT Act F	6	25.92	5.518
Mean	80.6448	Mean	25.9196
SEM	3.3534	SEM	5.5177			Difference	54.725
						t = 8.476 with 10 degrees of freedom.
						95 percent two-tailed confidence interval for difference of means: 40.339 to 69.112
						Two-tailed P-value = 0.00000708
						The difference in the mean values of the two groups is greater than would be expected by chance; there is a statistically significant difference between the input groups (P = <0.001).
						Power of performed two-tailed test with alpha = 0.050: 1.000

[truncated: 17 more sheets: Fig5a-Prot.Exp., Fig5b-MYH4, Fig5c-qPCR, Fig5d-Prot.Exp., Fig6b-qPCR, Fig6d--rel.Prot.Exp., Fig7b-qPCR, Fig7c-Prot.Exp., Fig7d-Prot.Exp., Fig8a, Fig8d, SupplFig2e_qPCR, SupplFig5b_weights, SupplFig6b-21d, SupplFig6c-21d, SupplFig6d-qPCR21d, SupplFig7]
